# Supplementary material for: Predicting the presence of coronary plaques featuring high-risk characteristics using polygenic risk scores and targeted proteomics in patients with suspected coronary artery disease
Source: Genome Med. 2024 Mar 20;16:40. doi: 10.1186/s13073-024-01313-8 (PMC10953133; doi:10.1186/s13073-024-01313-8)
Supplement: Supplementary file 2 — Additional file 2: Table S4. Summary level data of number of risk factors, proteomics and GPSMult stratified by case/control status. [file 13073_2024_1313_MOESM2_ESM.xlsx]

## Sheet: Sheet1
	Case		Control
	Mean	SD	Mean	SD
Risk factors (0-5)	2.54124	0.986132	2.10242	1.08051
gps.mult	0.29631	0.944139	-0.114472	1.00062
BMP_6.CVD2	-0.00504943	0.965818	-0.00406672	1.00967
ANGPT1.CVD2	-0.0268717	1.03488	0.017562	0.984346
ADM.CVD2	0.136684	1.01408	-0.0477438	0.998115
CD40_L.CVD2	-0.00120791	1.03551	-0.00473949	0.99146
SLAMF7.CVD2	0.0159091	1.06535	-0.0209432	0.97026
PGF.CVD2	0.179997	1.05027	-0.0669863	0.967208
ADAM_TS13.CVD2	-0.0501505	1.02907	0.0235402	0.983236
BOC.CVD2	0.029119	0.994087	-0.0310801	0.997288
IL_4RA.CVD2	0.119797	1.05013	-0.0477904	0.974773
SRC.CVD2	0.0747822	0.966535	-0.0413729	1.01669
IL_1ra.CVD2	-0.00850842	0.977234	-0.00911205	1.01293
IL6.CVD2	0.168566	1.00029	-0.0649187	1.00733
TNFRSF10A.CVD2	0.120399	1.00245	-0.0564902	0.987649
STK4.CVD2	0.0292339	0.966352	-0.0254373	1.01425
IDUA.CVD2	0.0475127	1.02315	-0.0268907	0.98809
TNFRSF11A.CVD2	0.108092	1.02229	-0.0449179	0.982401
PAR_1.CVD2	0.0658943	1.05099	-0.0368199	0.978738
TRAIL_R2.CVD2	0.216257	1.01668	-0.0845715	0.977978
PRSS27.CVD2	0.00557984	1.01283	-0.0145252	0.985707
TIE2.CVD2	-0.0124692	1.03172	-0.0155267	0.981481
TF.CVD2	0.095819	0.983761	-0.0300901	1.0041
IL1RL2.CVD2	-0.0792839	0.987377	0.0305529	1.00645
PDGF_subunit_B.CVD2	-0.0253265	1.04929	0.0145842	0.980365
IL_27.CVD2	-0.00469305	0.957593	-0.0118931	1.01624
IL_17D.CVD2	-0.0341461	0.966798	0.00812988	1.00952
CXCL1.CVD2	-0.00897332	1.00613	-0.00729306	1.0021
LOX_1.CVD2	0.102432	0.999944	-0.0286366	0.998074
Gal_9.CVD2	0.127907	1.01206	-0.0506146	0.995207
GIF.CVD2	0.0673919	0.987742	-0.0194363	1.00642
SCF.CVD2	-0.0699788	0.998023	0.0237027	0.994992
IL18.CVD2	0.10641	1.00514	-0.0442597	1.00662
FGF_21.CVD2	0.0464148	1.04713	-0.0301329	0.982425
PIgR.CVD2	0.182829	0.981141	-0.0740176	0.986971
RAGE.CVD2	-0.0153011	0.983567	-0.00410606	0.990654
SOD2.CVD2	0.057528	1.04271	-0.0280887	0.982294
CTRC.CVD2	-0.0212878	1.0391	-0.00156766	0.990018
FGF_23.CVD2	0.0299714	0.984134	-0.0280304	0.993359
SPON2.CVD2	0.111934	1.05796	-0.0410345	0.976431
GH.CVD2	-0.0780094	0.935998	0.040158	1.02298
FS.CVD2	0.120452	0.992734	-0.0542379	1.00296
GLO1.CVD2	0.0465892	0.960029	-0.0197801	1.01017
CD84.CVD2	-0.000384762	1.06101	0.00332668	0.969477
PAPPA.CVD2	0.129826	1.02968	-0.0466168	0.990102
SERPINA12.CVD2	-0.0636711	1.04344	0.0123036	0.977956
REN.CVD2	0.224315	1.01734	-0.0800245	0.994348
DECR1.CVD2	0.0412327	0.980966	-0.0208412	1.01194
MERTK.CVD2	0.109125	0.997182	-0.051499	0.994846
KIM1.CVD2	0.258991	0.976329	-0.106104	0.981328
THBS2.CVD2	-0.0149785	1.04238	-0.00651349	0.986193
TM.CVD2	0.102074	1.0197	-0.0551905	0.991702
VSIG2.CVD2	0.106912	1.0101	-0.0535576	0.995111
AMBP.CVD2	0.148426	1.0181	-0.0584218	0.983917
PRELP.CVD2	0.129952	1.01964	-0.0421272	0.996062
HO_1.CVD2	0.108824	0.962284	-0.0476302	1.01463
XCL1.CVD2	-0.0308659	1.01799	0.00981581	1.00339
IL16.CVD2	0.0662176	0.983566	-0.0302693	0.996339
SORT1.CVD2	0.0549244	1.03599	-0.0303656	0.989042
CEACAM8.CVD2	0.0804406	1.02512	-0.0189676	0.997392
PTX3.CVD2	0.0294373	1.00883	-0.000800243	0.982577
PSGL_1.CVD2	0.0870216	1.06127	-0.0422617	0.976376
CCL17.CVD2	0.0560368	1.0154	-0.0272642	0.989128
CCL3.CVD2	0.132168	1.02505	-0.0428831	0.983417
MMP7.CVD2	0.162786	1.02103	-0.061684	0.986463
IgG_Fc_receptor_II_b.CVD2	0.0194705	1.00484	0.0046941	0.995965
DCN.CVD2	0.114624	1.0707	-0.054106	0.965224
Dkk_1.CVD2	-0.0247198	1.05173	0.00453204	0.977006
LPL.CVD2	-0.0598885	1.01081	0.0263038	0.996842
PRSS8.CVD2	0.206608	0.985663	-0.0923217	0.972673
AGRP.CVD2	0.0415901	1.00116	-0.0246955	0.995622
HB_EGF.CVD2	-0.0219427	1.04419	0.00591112	0.984111
GDF_2.CVD2	-0.0109815	0.987903	0.0019455	1.00692
FABP2.CVD2	0.139121	0.958576	-0.0681162	1.00989
THPO.CVD2	-0.0136793	1.0607	-0.00361772	0.981991
MARCO.CVD2	0.0581789	1.01514	-0.0341678	0.995394
GT.CVD2	-0.00667257	1.03707	-0.00020659	0.990438
MMP12.CVD2	0.335089	0.977151	-0.117948	0.974392
ACE2.CVD2	0.214908	0.926226	-0.0883016	1.02333
PD_L2.CVD2	0.0267591	1.05633	-0.0345062	0.971285
CTSL1.CVD2	0.183625	0.996715	-0.0685913	0.992159
hOSCAR.CVD2	0.0967874	1.0431	-0.0442783	0.973123
TNFRSF13B.CVD2	0.0497186	0.997268	-0.0256553	0.991326
TGM2.CVD2	0.0213107	0.950135	0.00143475	1.0156
LEP.CVD2	-0.217015	1.02556	0.0748693	0.984487
CA5A.CVD2	0.081352	1.03088	-0.0322994	0.991569
HSP_27.CVD2	0.102882	0.954784	-0.0331311	1.02129
CD4.CVD2	0.0566079	1.00549	-0.022764	0.984702
NEMO.CVD2	0.0236592	1.00222	-0.0181004	1.00649
VEGFD.CVD2	0.051825	0.98799	-0.0262484	0.998537
PARP_1.CVD2	0.0700071	1.04803	-0.0263343	0.985669
HAOX1.CVD2	0.0418243	1.02252	-0.0184281	1.00173
TNFRSF14.CVD3	0.044764	0.975016	-0.0729284	0.978471
LDL_receptor.CVD3	0.0458404	0.957557	-0.0364158	1.01679
ITGB2.CVD3	-0.0588156	0.948786	0.0328003	1.00191
IL_17RA.CVD3	-0.00993755	0.962025	-0.0488915	0.993884
TNF_R2.CVD3	0.0905086	1.01102	-0.0284029	0.982222
MMP_9.CVD3	0.0946518	0.977661	-0.0262768	1.01006
EPHB4.CVD3	0.0462282	1.04194	-0.0126102	0.98795
IL2_RA.CVD3	0.0929013	1.04657	-0.026626	0.973738
OPG.CVD3	0.169569	0.975507	-0.0560003	0.994511
ALCAM.CVD3	-0.0347979	0.993709	0.00632729	0.997548
TFF3.CVD3	0.0895316	1.0083	-0.0382582	0.988194
SELP.CVD3	0.041315	0.962166	-0.0761753	0.990243
CSTB.CVD3	0.0575574	0.973277	-0.0604911	0.988431
MCP_1.CVD3	0.129974	0.9975	-0.044879	0.988051
CD163.CVD3	0.0784948	0.995884	-0.0267688	0.977962
Gal_3.CVD3	-0.0191202	0.993047	-0.0143444	1.00111
GRN.CVD3	-0.00841429	0.995215	-0.0137409	0.98862
NT_proBNP.CVD3	0.0106038	1.0084	-0.033466	0.989681
BLM_hydrolase.CVD3	0.0340594	0.941048	-0.0771942	0.983409
PLC.CVD3	0.038733	0.998472	-0.0224662	0.988756
LTBR.CVD3	0.0121643	0.996495	-0.0354825	0.993343
Notch_3.CVD3	-0.0441174	0.981733	0.0133317	0.998756
TIMP4.CVD3	-0.0116974	1.0575	-0.00608502	0.984001
CNTN1.CVD3	-0.139488	0.92919	0.048295	1.0007
CDH5.CVD3	-0.0390981	0.977483	0.0146321	1.00873
TLT_2.CVD3	-0.0572684	0.986429	-0.00577722	0.980926
FABP4.CVD3	-0.0982071	0.971229	0.0331595	1.00806
TFPI.CVD3	0.111851	0.965536	-0.0583206	1.00532
PAI.CVD3	0.00374177	0.972741	-0.0419042	0.990116
CCL24.CVD3	-0.0332296	1.0002	0.0134923	0.996998
TR.CVD3	0.0443247	0.998087	-0.0107464	0.988136
TNFRSF10C.CVD3	0.013207	0.969032	0.00255366	1.00553
GDF_15.CVD3	0.306387	0.974646	-0.120026	0.977861
SELE.CVD3	0.0611551	1.01139	-0.0323728	0.994467
AZU1.CVD3	-0.032858	0.954374	0.00642089	0.991045
DLK_1.CVD3	0.0228494	1.00639	-0.00549759	0.980753
MPO.CVD3	-0.032557	0.958291	0.00438022	0.996347
CXCL16.CVD3	0.0532032	1.0218	-0.0192859	0.984976
IL_6RA.CVD3	-0.0124829	0.955833	-0.00434729	1.01254
RETN.CVD3	-0.000881906	0.977702	-0.00794341	0.983434
IGFBP_1.CVD3	-0.0156828	0.992847	-0.000534793	0.996016
CHIT1.CVD3	0.174747	1.03616	-0.0451796	0.974053
TR_AP.CVD3	0.165492	0.982515	-0.0582852	1.00254
GP6.CVD3	-0.000598545	0.985944	-0.0665489	0.974348
PSP_D.CVD3	0.098092	0.972397	-0.0243369	0.99044
PI3.CVD3	0.0807063	0.979293	-0.0417126	1.00407
Ep_CAM.CVD3	-0.0107775	1.00592	0.0124894	0.987335
AP_N.CVD3	-0.0175687	0.975917	-0.000329163	1.00512
AXL.CVD3	-0.0531115	0.998298	0.0172492	0.999669
IL_1RT1.CVD3	0.0479193	1.00127	-0.026189	1.0099
MMP_2.CVD3	0.0123444	0.981254	-0.00791165	0.999192
FAS.CVD3	0.152231	1.01036	-0.0675392	0.99158
MB.CVD3	0.128212	0.994822	-0.0590949	0.977182
TNFSF13B.CVD3	-0.0214224	0.98391	0.00319406	0.990345
PRTN3.CVD3	-0.0196791	0.969772	0.00553448	0.991876
PCSK9.CVD3	0.0079997	0.98532	-0.0198575	1.00289
U_PAR.CVD3	0.0729726	0.981932	-0.0454591	0.993973
OPN.CVD3	0.0119378	1.02689	0.00833872	0.991715
CTSD.CVD3	0.150809	0.991287	-0.0871791	0.993526
PGLYRP1.CVD3	0.0426928	0.964008	-0.00972034	1.00264
CPA1.CVD3	0.0854406	1.12154	-0.030986	0.953627
JAM_A.CVD3	0.0222673	0.994052	-0.0731519	0.982911
Gal_4.CVD3	0.0707153	1.02943	-0.0400131	0.972905
IL_1RT2.CVD3	0.015788	0.999359	0.00194421	0.997711
SHPS_1.CVD3	0.00791687	1.00245	-0.0249419	1.00429
CCL15.CVD3	0.100402	0.990105	-0.0303524	0.990585
CASP_3.CVD3	0.0244443	0.997758	-0.0777535	0.972584
uPA.CVD3	0.00803929	0.959979	-0.0310505	0.996299
CPB1.CVD3	0.0798722	1.10186	-0.0305995	0.958243
CHI3L1.CVD3	0.215698	0.998536	-0.0866226	0.965897
ST2.CVD3	0.139457	0.961327	-0.0528407	1.00006
t_PA.CVD3	0.0879911	1.00077	-0.0591216	0.999938
SCGB3A2.CVD3	0.00665304	1.0247	-0.0037871	0.974835
EGFR.CVD3	-0.0526997	0.947823	0.025484	0.998612
IGFBP_7.CVD3	0.103686	0.988171	-0.0339209	0.989305
CD93.CVD3	0.0303934	0.996002	-0.0110434	1.0004
IL_18BP.CVD3	0.112371	1.02988	-0.0394427	0.980737
COL1A1.CVD3	-0.140579	1.01367	0.0601519	0.988719
PON3.CVD3	-0.120564	0.99188	0.0528825	0.985539
CTSZ.CVD3	0.135866	1.04363	-0.0395912	0.979701
MMP_3.CVD3	0.202277	0.970504	-0.0889771	0.986233
RARRES2.CVD3	0.0337703	0.979764	-0.0401244	0.990044
ICAM_2.CVD3	-0.0594801	1.00175	0.00693925	1.00426
KLK6.CVD3	0.00163024	0.979805	-0.00491783	1.0084
PDGF_subunit_A.CVD3	-0.0404366	1.01305	-0.0346494	0.970291
TNF_R1.CVD3	0.083492	1.02244	-0.0312326	0.987391
IGFBP_2.CVD3	0.100017	1.01176	-0.042106	0.985528
vWF.CVD3	0.0705199	0.995486	-0.0648148	0.972987
PECAM_1.CVD3	0.0301017	0.965314	-0.073418	0.992718
MEPE.CVD3	-0.0929974	0.961374	0.040356	1.00626
CCL16.CVD3	0.162705	0.970613	-0.0428074	0.997218
PPP1R9B.IRE	0.0113404	0.941436	-0.0594971	0.996822
GLB1.IRE	0.0927104	0.994967	-0.0869283	0.963357
TPSAB1.IRE	0.104974	0.998563	-0.047323	0.989918
HCLS1.IRE	0.0049837	0.979563	-0.0684256	0.980912
CNTNAP2.IRE	-0.00396074	1.017	-0.00445119	0.996845
CLEC4G.IRE	0.0121292	0.990652	-0.0193167	1.00059
CLEC4C.IRE	-0.0759507	0.979604	0.0506146	1.00525
CLEC4A.IRE	-0.074979	1.04027	0.00749653	0.981287
PRDX5.IRE	0.025847	0.984487	-0.0736374	0.976547
DCTN1.IRE	-0.00340813	0.963855	-0.0599347	0.979737
ITGA6.IRE	0.0125383	0.95848	-0.0571494	0.991586
TRIM21.IRE	0.00656884	0.958729	-0.0614875	0.977202
LILRB4.IRE	0.131441	1.01016	-0.0429877	1.00003
NTF4.IRE	-0.144714	1.02495	0.030882	0.985754
KRT19.IRE	0.166888	1.00343	-0.0640622	0.980859
ITM2A.IRE	0.0237652	0.991756	-0.0127982	1.00858
HNMT.IRE	0.121996	0.973815	-0.0424052	1.00904
CCL11.IRE	0.124714	0.994894	-0.0694833	0.998458
MILR1.IRE	-0.0490632	1.02208	-0.00192522	0.996241
LY75.IRE	-0.0262274	0.950743	-0.00995763	1.00058
EIF4G1.IRE	-0.00360128	0.96162	-0.0580009	0.982951
PTH1R.IRE	-0.0487642	1.00647	-0.00799163	1.00993
HSD11B1.IRE	-0.0248388	0.994242	-0.00201866	0.982521
PLXNA4.IRE	0.00200896	0.972244	-0.0547046	0.981165
SH2B3.IRE	0.00715052	0.966975	-0.0603376	0.983448
CKAP4.IRE	0.055275	1.00982	-0.0497925	0.986295
HEXIM1.IRE	0.00619773	0.972116	-0.061177	0.976067
CLEC4D.IRE	0.0414433	0.981872	-0.0156891	1.00829
MGMT.IRE	-0.00716663	0.978692	-0.0552257	0.983774
TREM1.IRE	0.267796	0.99457	-0.100135	0.983587
CXADR.IRE	-0.000737511	1.02061	-0.0193665	1.0068
IL10.IRE	0.0553002	0.956903	-0.0250079	1.01702
KLRD1.IRE	0.0300219	1.02907	-0.0222133	1.00397
PIK3AP1.IRE	-0.00534531	0.945362	-0.0418547	0.988428
SPRY2.IRE	-0.00924621	0.971575	-0.0494976	0.981973
STC1.IRE	0.125702	1.00975	-0.0124741	0.976242
FAM3B.IRE	0.182439	0.965877	-0.0597283	0.998327
DFFA.IRE	0.0131496	0.95957	-0.0666073	0.977215
DCBLD2.IRE	-0.00783116	0.981184	0.00413104	1.00494
FCRL6.IRE	-0.0933991	0.963313	0.0401	1.01173
NCR1.IRE	-0.0588593	1.03484	0.0262352	0.990272
AREG.IRE	0.0219803	0.955147	-0.0274958	1.01918
IFNLR1.IRE	0.0226447	0.958231	-0.0229648	1.01898
DAPP1.IRE	-0.00806396	0.97819	-0.0573636	0.986377
SIT1.IRE	0.0980207	1.02584	-0.0404791	0.998673
MASP1.IRE	0.0565616	0.960741	-0.029164	1.01014
LAMP3.IRE	0.156274	1.00272	-0.071175	0.973364
CLEC7A.IRE	0.0826232	1.05465	-0.0338992	0.979809
ITGA11.IRE	0.00732476	1.01478	-0.0212875	0.996038
LAG3.IRE	0.0197207	1.00357	-0.0149338	1.0068
CD83.IRE	0.0867591	1.01854	-0.0361378	0.991505
ITGB6.IRE	0.089293	0.99826	-0.053237	0.995227
BTN3A2.IRE	-0.00568261	0.980773	-0.0391365	0.996379
IL8.INFl	0.159873	1.0004	-0.0843652	0.975092
VEGFA.INFl	0.118858	0.940439	-0.0659977	0.985971
CDCP1.INFl	0.279588	0.946071	-0.105842	0.989066
CD244.INFl	0.0409888	0.97219	-0.0458129	0.982658
IL7.INFl	0.049565	1.01188	-0.0659095	0.971735
OPG.INFl	0.202097	0.940346	-0.0770541	1.00338
LAP_TGF_beta_1.INFl	0.0647877	0.977961	-0.0536611	0.974266
uPA.INFl	0.0758709	0.958332	-0.0504078	0.987916
MCP_1.INFl	0.192348	0.984537	-0.065437	1.00216
CXCL11.INFl	-0.0380634	1.04731	-0.000536419	0.96343
AXIN1.INFl	0.107217	0.944277	-0.0935685	0.983815
TRAIL.INFl	0.00673119	1.01272	0.00931396	0.978699
CXCL9.INFl	0.169933	0.973519	-0.0404176	0.99872
CST5.INFl	0.154488	0.993711	-0.0635113	0.985364
OSM.INFl	0.0785754	0.941545	-0.0176638	1.01397
CXCL1.INFl	0.011661	0.990687	-0.050395	0.981654
CCL4.INFl	0.0945251	0.994669	-0.0424178	0.979551
CD6.INFl	0.0224512	0.974685	-0.0124651	0.993115
SCF.INFl	-0.119205	0.985437	0.0443533	0.993088
IL18.INFl	0.127363	0.980983	-0.070249	1.00707
SLAMF1.INFl	0.0867586	0.971785	-0.0451304	0.989326
TGF_alpha.INFl	0.073269	0.95516	-0.0218011	1.0058
MCP_4.INFl	0.0785625	0.981329	-0.0684064	0.985418
CCL11.INFl	0.180665	0.951071	-0.0803094	1.00727
TNFSF14.INFl	0.037604	0.975587	-0.0448724	0.976683
MMP_1.INFl	0.0821247	0.982931	-0.0461608	0.979485
LIF_R.INFl	0.0296725	0.890832	-0.0195597	1.02943
FGF_21.INFl	0.0561259	1.02295	-0.0247769	0.987255
CCL19.INFl	0.0894905	0.980738	-0.0202838	1.00031
IL_10RB.INFl	0.0792539	0.970009	-0.0442126	1.0168
IL_18R1.INFl	0.00735851	1.01817	-0.00778537	0.98654
PD_L1.INFl	0.150784	0.937682	-0.0841857	0.98787
CXCL5.INFl	-0.0530944	1.02058	-0.0144335	0.95755
TRANCE.INFl	-0.0485635	0.968997	0.031531	1.00196
HGF.INFl	0.169762	0.94547	-0.0768109	0.997947
IL_12B.INFl	-0.00706446	1.02921	0.0224336	0.969978
MMP_10.INFl	0.108278	0.985163	-0.055003	0.988882
IL10.INFl	0.0794259	0.934022	-0.0288555	1.01734
CCL23.INFl	-0.0487328	1.02389	0.0090527	0.983075
CD5.INFl	0.0640283	1.0429	-0.0257282	0.97095
CCL3.INFl	0.203436	0.979046	-0.0849831	0.977751
Flt3L.INFl	0.153552	0.985717	-0.0616634	0.990722
CXCL6.INFl	0.0220133	1	-0.037338	0.971028
CXCL10.INFl	0.0308888	1.01524	-1.89491e-05	0.992309
4E_BP1.INFl	0.103206	0.901161	-0.0825352	1.00177
CCL28.INFl	0.108279	0.991289	-0.0671413	0.982807
EN_RAGE.INFl	0.160174	0.981401	-0.0651897	1.00294
CD40.INFl	0.116707	0.99421	-0.082936	0.962056
FGF_19.INFl	0.00879494	0.992677	-0.0134414	0.992584
MCP_2.INFl	0.0310646	0.957775	-0.0400259	0.986009
CASP_8.INFl	0.0489899	0.969373	-0.0722846	0.985827
CCL25.INFl	0.156836	0.968669	-0.0745117	1.00203
CX3CL1.INFl	0.0194117	0.991662	-0.0163191	0.999598
TNFRSF9.INFl	0.155776	1.02442	-0.0472671	0.981129
NT_3.INFl	-0.0248363	0.95409	-0.0188588	0.995202
TWEAK.INFl	-0.0453712	0.969812	-0.00524746	0.99284
CCL20.INFl	0.089042	0.972263	-0.0530677	0.998358
ST1A1.INFl	0.0468111	0.965581	-0.0824143	0.983172
STAMBP.INFl	0.0944023	0.94891	-0.0893078	0.979959
ADA.INFl	0.0489125	0.98492	-0.0696075	0.976526
TNFB.INFl	-0.121681	0.968798	0.0512118	1.00087
CSF_1.INFl	0.0704725	1.03682	-0.0324692	0.988182
DNER.INFl	0.0136063	0.975337	-0.0158255	1.00714
CD8A.INFl	-0.0230228	1.03787	0.0151259	0.990262
IFN_gamma.INFl	0.0180774	0.975064	-0.00508552	1.0093
TNF.INFl	0.0612259	0.949375	-0.02972	1.00155
